# Supplementary material for: Biallelic Variants in TULP1 Are Associated with Heterogeneous Phenotypes of Retinal Dystrophy
Source: Int J Mol Sci. 2023 Jan 31;24(3):2709. doi: 10.3390/ijms24032709 (PMC9916573; doi:10.3390/ijms24032709)
Supplement: Supplementary file 1 [file ijms-24-02709-s001.zip]

Archive with 8 entries (8 files):
- Supplementary Figure S1.pdf
- Supplementary Figure S2.pdf
- Supplementary Table S1.pdf
- Supplementary Table S2.pdf
- Supplementary videos-Legends.pdf
- video_v1_structure.mp4
- video_v2_novel_variants.mp4
- video_v3_published_variants.mp4
